# Supplementary material for: Gut Microbiota Reshaped by Pectin Treatment Improves Liver Steatosis in Obese Mice
Source: Nutrients. 2021 Oct 22;13(11):3725. doi: 10.3390/nu13113725 (PMC8621973; doi:10.3390/nu13113725)
Supplement: Supplementary file 1 [file nutrients-13-03725-s001.zip]

Archive with 1 entries (1 files):
- nutrients-1394036-supplementary.pdf
